# Supplementary material for: Thymoquinone-Loaded Chitosan Nanoparticles as Natural Preservative Agent in Cosmetic Products
Source: Int J Mol Sci. 2022 Jan 14;23(2):898. doi: 10.3390/ijms23020898 (PMC8778794; doi:10.3390/ijms23020898)
Supplement: Supplementary file 1 [file ijms-23-00898-s001.zip]

Archive with 1 entries (1 files):
- ijms-1547035-supplementary.pdf
